# Supplementary material for: Lychee-like TiO2@Fe2O3 Core-Shell Nanostructures with Improved Lithium Storage Properties as Anode Materials for Lithium-Ion Batteries
Source: Materials (Basel). 2023 Feb 27;16(5):1945. doi: 10.3390/ma16051945 (PMC10004431; doi:10.3390/ma16051945)
Supplement: Supplementary file 1 [file materials-16-01945-s001.zip]

Archive with 1 entries (1 files):
- materials-2231246-supplementary.pdf
